# Supplementary material for: Release of Hypoglycin A from Hypoglycin B and Decrease of Hypoglycin A and Methylene Cyclopropyl Glycine Concentrations in Ruminal Fluid Batch Cultures
Source: Toxins (Basel). 2025 Jan 21;17(2):46. doi: 10.3390/toxins17020046 (PMC11860860; doi:10.3390/toxins17020046)
Supplement: Supplementary file 1 [file toxins-17-00046-s001.zip]

Archive with 2 entries (2 files):
- Table-S1.pdf
- Table-S2-new.pdf
